# Supplementary material for: Helicobacter pylori HP0018 Has a Potential Role in the Maintenance of the Cell Envelope
Source: Cells. 2024 Aug 27;13(17):1438. doi: 10.3390/cells13171438 (PMC11394524; doi:10.3390/cells13171438)
Supplement: Supplementary file 1 [file cells-13-01438-s001.zip]

Archive with 4 entries (4 files):
- Figure S1.pdf
- Table S1_strains, plasmids, and primers.pdf
- Table S2_SNPs and indels.pdf
- Table S3_OMV proteins.pdf
